# Supplementary material for: Microevolutionary traits and comparative population genomics of the emerging pathogenic fungus Cryptococcus gattii
Source: Philos Trans R Soc Lond B Biol Sci. 2016 Dec 5;371(1709):20160021. doi: 10.1098/rstb.2016.0021 (PMC5095545; doi:10.1098/rstb.2016.0021)
Supplement: Summary of variant calling [file rstb20160021supp1.xlsx]

## Sheet: Sheet1
	Lineage	Isolate	Deletions	Insertions	References	SNPs	Breadth of coverage (%)	Depth of coverage (X)
	VGI	B7488	29436	32989	15319499	760333	93.52	46.34
	VGI	E566	31211	34941	15361420	776675	93.8791	125.7
	VGI	EJB2	31247	34989	15414327	777525	94.191	123.1
	VGI	NT-10	31623	35313	15421112	781065	94.2549	159.98
	VGI	Ru294	31405	35240	15441075	781639	94.3722	154.05
	VGI	WM179	34920	38941	15477551	796364	94.7106	117.137
	VGI	WM276	30626	34466	15412701	774011	94.1546	108.83
	VGII	2001/935	3276	2905	17005306	57677	98.89	190.98
	VGII	99/473	3059	2613	17025036	52549	98.9716	177.35
	VGII	CBS10089	3151	2623	17000474	54760	98.8427	59.01
	VGII	CBS1930	3221	2781	16933340	58241	98.4753	131.27
	VGII	CBS8684	3423	2927	16986434	60247	98.7965	326.1
	VGII	ICB180	3240	2826	16987936	58930	98.7959	90.97
	VGII	ICB184	3043	2610	17023983	52364	98.9643	101.71
	VGII	LA362	3060	2829	16961545	57131	98.6316	41.11
	VGII	LMM265	3222	2831	16994087	58780	98.8306	195.17
	VGII	MMRL2647	4069	4048	16920564	83024	98.5571	152.05
	VGIIa	B7395	434	66	17145281	51	99.3342	41.99
	VGIIa	B7422	436	64	17136855	56	99.2854	101.5
	VGIIa	B7467	431	66	17128166	39	99.2349	41.58
	VGIIa	B8577	432	66	17135356	51	99.2766	44.68
	VGIIa	B8849	435	71	17152298	50	99.3748	58.23
	VGIIa	CA1014	447	78	17169752	184	99.4768	162.57
	VGIIa	CBS10485	431	64	17147380	59	99.3463	46.31
	VGIIa	CDCF2932	438	65	17161952	79	99.4309	109.39
	VGIIa	CDCF3016	439	65	17162775	96	99.4358	241.12
	VGIIa	CDCR271	437	62	17145175	52	99.3335	67.5
	VGIIa	ENV152	437	66	17157568	90	99.4056	256.9
	VGIIa	R265	438	64	17164097	77	99.4433	187.96
	VGIIb	B7394	2633	2193	16305891	48195	94.7751	19.44
	VGIIb	B7735	2495	2048	15969626	46594	92.8161	20.86
	VGIIb	B8554	2969	2527	17007571	52132	98.867	74.17
	VGIIb	B8828	2896	2404	16909287	51314	98.2917	35.41
	VGIIb	Ram5	3047	2622	16990335	52515	98.7704	337.68
	VGIIc	B6863	3082	2541	16953295	54057	98.5644	34.42
	VGIIc	B7390	3077	2551	16949100	53955	98.5396	33.76
	VGIIc	B7432	3023	2480	16912645	53570	98.3254	27.94
	VGIIc	B7466	3115	2577	16966539	54279	98.6429	45.06
	VGIIc	B7737	3127	2608	16972167	54327	98.676	41.79
	VGIIc	B8571	3139	2607	16979545	54371	98.7191	49.59
	VGIIc	B8838	3128	2604	16980613	54367	98.7251	57.52
	VGIIc	B8843	3140	2604	16983354	54467	98.7417	60.5
	VGIIc	EJB18	3134	2614	16974520	54431	98.6903	59.83
	VGIIc	EJB52	3157	2628	16987539	54591	98.7669	59.77
	VGIII	78-1-S3A	32758	31077	15552375	758680	94.8677	298.92
	VGIII	97/433	32421	30761	15574298	756362	94.9775	161.6
	VGIII	B8212	25324	24291	14876737	667178	90.3409	24.75
	VGIII	BHPP3-S1A	32311	30544	15534102	752906	94.7227	126.076
	VGIII	CA1053	31964	30214	15515604	749386	94.5912	83.4478
	VGIII	CA1280	33128	31020	15544505	769203	94.8849	260.83
	VGIII	CA1308	31802	30135	15514454	748949	94.5806	72.5458
	VGIII	CA1508	32620	30504	15446744	762147	94.2717	126.754
	VGIII	CA1873	32070	30354	15445928	749427	94.1892	153.48
	VGIII	MCP-1A	32936	31214	15556206	759944	94.8991	404.423
	VGIII	MCPR1-S1B	32540	30434	15439782	761142	94.2247	116.963
	VGIII	NIH312	32506	30523	15547604	765420	94.8744	174.76
	VGIII x VGIIx	Progeny5	31424	29518	15472014	753207	94.3537	78.52
	VGIII	WM11_139	34869	33074	15498794	763626	94.6097	106.974
	VGIIx	CBS10090_Bir	2922	2393	16874434	51712	98.0922	39
	VGIIx	CBS10090_Bro	3044	2531	16957192	53051	98.5809	138.1
	VGIIx	LA55	3051	2517	16955997	53013	98.5737	98.92
	VGIV	CBS10101	31367	32454	15452629	777057	94.3962	81.44
	VGIV	IND107	32492	33464	15483260	784661	94.6301	137.72
	VGIV	WM779	35750	36927	15536566	803023	95.0842	114.656
