# Supplementary material for: Microevolutionary traits and comparative population genomics of the emerging pathogenic fungus Cryptococcus gattii
Source: Philos Trans R Soc Lond B Biol Sci. 2016 Dec 5;371(1709):20160021. doi: 10.1098/rstb.2016.0021 (PMC5095545; doi:10.1098/rstb.2016.0021)
Supplement: Summary of phenotypic analysis of Cryptococcus gattii strains. [file rstb20160021supp2.xlsx]

## Sheet: Sheet1
	Lineage	Isolate	Average IPR (±SE)	Tubular Mitochondria (%)	Average Phagocytosis (%)	Vomocytosis (%)	Macrophage Death (%)
	VGI	WM276	0.98 ± 0.17	14.3	11.1	4.8	16.8
	VGII	CBS10089	0.75 ± 0.29	7.1	12.8	7.1	19.5
	VGII	CBS1930	1.14 ± 0.42	22.4	22.4	2.2	10.5
	VGII	CBS8684	0.96 ± 0.45	5.9	6.4	6	12
	VGII	ICB180	0.74 ± 0.24	9	10.9	6.9	12.4
	VGII	ICB184	0.78 ± 0.18	7.1	14.2	3.6	9
	VGII	LA362	1.63 ± 0.66	29.6	6.5	11.8	12.6
	VGII	LMM265	2.30 ± 0.52	34	10.2	4.7	10.1
	VGIIa	CBS10485	1.88 ± 0.25	36.7	25.6	3.6	12.8
	VGIIa	CDCF2932	2.22 ± 0.15	47.2	31.5	2.6	10.9
	VGIIa	CDCF3016	1.71 ± 0.31	33.8	15.9	6.9	12.6
	VGIIa	CDCR271	2.11 ± 0.90	45.7	24.7	2.9	18.1
	VGIIa	ENV152	2.26 ± 0.44	44	20.5	3	12.3
	VGIIa	R265	1.79 ± 0.15	47.1	31.4	3.5	15.2
	VGIIc	EJB18	1.71 ± 0.35	33	15.7	1.8	17.6
	VGIIc	EJB52	1.36 ± 0.33	22	28.4	1.7	14.3
	VGIII	NIH312	0.90 ± 0.40	9.9	1.2	0	3.8
	VGIII x VGIIx	Progeny 5	1.13 ± 0.49	6.9	0.8	0	5.7
	VGIIx	CBS10090Bir	1.87 ± 0.58	49.5	25.9	5.6	16.5
	VGIV	CBS10101	1.23 ± 0.27	21.6	8.6	1	12
