# Supplementary material for: Microevolutionary traits and comparative population genomics of the emerging pathogenic fungus Cryptococcus gattii
Source: Philos Trans R Soc Lond B Biol Sci. 2016 Dec 5;371(1709):20160021. doi: 10.1098/rstb.2016.0021 (PMC5095545; doi:10.1098/rstb.2016.0021)
Supplement: Presence/absence polymorphisms [file rstb20160021supp4.xlsx]

## Sheet: Sheet2
From	To	Location	Type	Tally	Annotation	Genes
Reference	Deletion (Non-frameshift)	CDS	Non-frameshift	3	3 hypothetical protein	CNBG_5891,CNBG_9578,CNBG_2628
Deletion (Non-frameshift)	Reference	CDS	Non-frameshift	3	1 class E vacuolar protein-sorting machinery protein HSE1	CNBG_1665
Deletion (Non-frameshift)	Reference	CDS	Non-frameshift	3	2 hypothetical protein	CNBG_1192,CNBG_2491
Reference	SNP (Non-synonymous)	CDS	Non-synonymous	5	1 sterol 3beta-glucosyltransferase	CNBG_2344
Reference	SNP (Non-synonymous)	CDS	Non-synonymous	5	1 efflux protein EncT	CNBG_2480
Reference	SNP (Non-synonymous)	CDS	Non-synonymous	5	1 phosphoenolpyruvate carboxykinase (ATP)	CNBG_2828
Reference	SNP (Non-synonymous)	CDS	Non-synonymous	5	1 cerevisin	CNBG_1027
Reference	SNP (Non-synonymous)	CDS	Non-synonymous	5	1 glucoamylase	CNBG_5312
Reference	SNP (Synonymous)	CDS	Synonymous	1	1 alpha-1,6-mannosyltransferase	CNBG_3379
Deletion (Frameshift)	Insertion (Frameshift)	CDS	Frameshift	1	1 histone deacetylase RPD3	CNBG_1847
Deletion (Non-frameshift)	Different Deletion (Non-frameshift)	CDS	Non-frameshift	1	1 cytoplasmic protein	CNBG_5309
Insertion (Non-frameshift)	Reference	CDS	Non-frameshift	7	1 chaperone	CNBG_2696
Insertion (Non-frameshift)	Reference	CDS	Non-frameshift	7	6 hypothetical protein	CNBG_0232,CNBG_5891,CNBG_1482,CNBG_6204,CNBG_6184,CNBG_4063
Insertion (Frameshift)	Reference	CDS	Frameshift	1	1 ligase	CNBG_1088
Reference	Insertion (Non-frameshift)	CDS	Non-frameshift	2	2 hypothetical protein	CNBG_5651,CNBG_2491
SNP (Non-synonymous)	Reference	CDS	Non-synonymous	7	1 carboxypeptidase A4	CNBG_3995
SNP (Non-synonymous)	Reference	CDS	Non-synonymous	7	1 nuclear pore complex protein Nup155	CNBG_0580
SNP (Non-synonymous)	Reference	CDS	Non-synonymous	7	5 hypothetical protein	CNBG_9229,CNBG_0001,CNBG_3803,CNBG_5749,CNBG_6031
SNP (Synonymous)	Reference	CDS	Synonymous	2	1 histone deacetylase 6/10	CNBG_3873
SNP (Synonymous)	Reference	CDS	Synonymous	2	1 ADP,ATP carrier protein	CNBG_4812
Reference (intergenic)	Deletion (intergenic)	intergenic	Assume-silent	12	1 U3 small nucleolar RNA-associated protein 13	CNBG_9383
Reference (intergenic)	Deletion (intergenic)	intergenic	Assume-silent	12	1 glutathione transferase	CNBG_1566
Reference (intergenic)	Deletion (intergenic)	intergenic	Assume-silent	12	1 membrane transporter	CNBG_1988
Reference (intergenic)	Deletion (intergenic)	intergenic	Assume-silent	12	1 ESCRT-II complex subunit VPS22	CNBG_1836
Reference (intergenic)	Deletion (intergenic)	intergenic	Assume-silent	12	5 hypothetical protein	CNBG_2194,CNBG_9236,CNBG_3773,CNBG_1322,CNBG_9478
Reference (intergenic)	Deletion (intergenic)	intergenic	Assume-silent	12	1 solute carrier family 25 (mitochondrial citrate transporter), member 1	CNBG_5040
Reference (intergenic)	Deletion (intergenic)	intergenic	Assume-silent	12	1 polycomb protein EED	CNBG_4056
Reference (intergenic)	Deletion (intergenic)	intergenic	Assume-silent	12	1 60S ribosome subunit biogenesis protein nip7	CNBG_5408
Deletion (intergenic)	Reference (intergenic)	intergenic	Assume-silent	20	1 LIM-homeobox protein	CNBG_1058
Deletion (intergenic)	Reference (intergenic)	intergenic	Assume-silent	20	1 protein TIF31	CNBG_4946
Deletion (intergenic)	Reference (intergenic)	intergenic	Assume-silent	20	1 DNA-binding protein, 42 kDa	CNBG_6029
Deletion (intergenic)	Reference (intergenic)	intergenic	Assume-silent	20	1 charged multivesicular body protein 6	CNBG_0833
Deletion (intergenic)	Reference (intergenic)	intergenic	Assume-silent	20	13 hypothetical protein	CNBG_2194,CNBG_0086,CNBG_0371,CNBG_5890,CNBG_5308,CNBG_3920,CNBG_9618,CNBG_4738,CNBG_9526,CNBG_9478,CNBG_0594,CNBG_9472,CNBG_9650
Deletion (intergenic)	Reference (intergenic)	intergenic	Assume-silent	20	1 dolichyl-phosphate mannosyltransferase polypeptide 3	CNBG_1487
Deletion (intergenic)	Reference (intergenic)	intergenic	Assume-silent	20	1 N-glycosylase/DNA lyase	CNBG_0195
Deletion (intergenic)	Reference (intergenic)	intergenic	Assume-silent	20	1 type 2C protein Phosphatase	CNBG_1481
SNP (intergenic)	Different SNP_double_mutation (intergenic)	intergenic	Assume-silent	2	2 hypothetical protein	CNBG_9423,CNBG_6167
Reference (intergenic)	SNP (intergenic)	intergenic	Assume-silent	5	1 alcohol dehydrogenase	CNBG_0515
Reference (intergenic)	SNP (intergenic)	intergenic	Assume-silent	5	1 galactonate dehydratase	CNBG_2692
Reference (intergenic)	SNP (intergenic)	intergenic	Assume-silent	5	2 hypothetical protein	CNBG_0937,CNBG_2801
Reference (intergenic)	SNP (intergenic)	intergenic	Assume-silent	5	1 tRNA (5-methylaminomethyl-2-thiouridylate)-methyltransferase	CNBG_4744
Insertion (intergenic)	Different Insertion (intergenic)	intergenic	Assume-silent	5	1 NCS2 family nucleobase:cation symporter-2	CNBG_5883
Insertion (intergenic)	Different Insertion (intergenic)	intergenic	Assume-silent	5	1 mitochondrial-processing peptidase subunit beta	CNBG_2108
Insertion (intergenic)	Different Insertion (intergenic)	intergenic	Assume-silent	5	1 replication factor C subunit 2/4	CNBG_4443
Insertion (intergenic)	Different Insertion (intergenic)	intergenic	Assume-silent	5	1 transcription factor C subunit 6	CNBG_2872
Insertion (intergenic)	Different Insertion (intergenic)	intergenic	Assume-silent	5	1 hypothetical protein	CNBG_9678
Insertion (intergenic)	Reference (intergenic)	intergenic	Assume-silent	18	1 DNA-directed RNA polymerase III subunit RPC1	CNBG_1614
Insertion (intergenic)	Reference (intergenic)	intergenic	Assume-silent	18	1 GTP-binding nuclear protein spi1	CNBG_3970
Insertion (intergenic)	Reference (intergenic)	intergenic	Assume-silent	18	1 F-box and WD-40 domain-containing protein MET30	CNBG_1771
Insertion (intergenic)	Reference (intergenic)	intergenic	Assume-silent	18	1 AGC/RSK/RSK-UNCLASSIFIED protein kinase	CNBG_5437
Insertion (intergenic)	Reference (intergenic)	intergenic	Assume-silent	18	11 hypothetical protein	CNBG_2405,CNBG_0528,CNBG_5217,CNBG_3773,CNBG_2951,CNBG_3267,CNBG_4758,CNBG_5797,CNBG_4620,CNBG_0612,CNBG_9266
Insertion (intergenic)	Reference (intergenic)	intergenic	Assume-silent	18	1 solute carrier family 25 (mitochondrial citrate transporter), member 1	CNBG_5040
Insertion (intergenic)	Reference (intergenic)	intergenic	Assume-silent	18	1 hexaprenyl-diphosphate synthase	CNBG_2676
Insertion (intergenic)	Reference (intergenic)	intergenic	Assume-silent	18	1 AGC/YANK protein kinase	CNBG_1529
Reference (intergenic)	Insertion (intergenic)	intergenic	Assume-silent	16	1 alpha-1,2-mannosyltransferase	CNBG_9091
Reference (intergenic)	Insertion (intergenic)	intergenic	Assume-silent	16	1 CMGC/CDK/CDC2 protein kinase	CNBG_3782
Reference (intergenic)	Insertion (intergenic)	intergenic	Assume-silent	16	1 ribosomal protein L24	CNBG_5454
Reference (intergenic)	Insertion (intergenic)	intergenic	Assume-silent	16	1 MRS7 family protein	CNBG_3305
Reference (intergenic)	Insertion (intergenic)	intergenic	Assume-silent	16	1 serine/threonine-protein phosphatase PP-Z1	CNBG_0076
Reference (intergenic)	Insertion (intergenic)	intergenic	Assume-silent	16	1 NAD(P)H-hydrate epimerase	CNBG_6044
Reference (intergenic)	Insertion (intergenic)	intergenic	Assume-silent	16	1 dethiobiotin synthase	CNBG_6120
Reference (intergenic)	Insertion (intergenic)	intergenic	Assume-silent	16	7 hypothetical protein	CNBG_2118,CNBG_0136,CNBG_3174,CNBG_5797,CNBG_9472,CNBG_9472,CNBG_1947
Reference (intergenic)	Insertion (intergenic)	intergenic	Assume-silent	16	1 NAK protein kinase	CNBG_0196
Reference (intergenic)	Insertion (intergenic)	intergenic	Assume-silent	16	1 U3 small nucleolar RNA-associated protein 14	CNBG_6203
SNP (intergenic)	Reference (intergenic)	intergenic	Assume-silent	10	1 translation initiation factor 2A	CNBG_2516
SNP (intergenic)	Reference (intergenic)	intergenic	Assume-silent	10	1 oxidation resistance protein 1	CNBG_1865
SNP (intergenic)	Reference (intergenic)	intergenic	Assume-silent	10	1 50S small subunit ribosomal protein L1	CNBG_3343
SNP (intergenic)	Reference (intergenic)	intergenic	Assume-silent	10	1 NADH dehydrogenase	CNBG_1144
SNP (intergenic)	Reference (intergenic)	intergenic	Assume-silent	10	4 hypothetical protein	CNBG_3773,CNBG_2935,CNBG_4537,CNBG_0794
SNP (intergenic)	Reference (intergenic)	intergenic	Assume-silent	10	1 signal recognition particle protein SRP54	CNBG_5318
SNP (intergenic)	Reference (intergenic)	intergenic	Assume-silent	10	1 ENTH domain-containing protein	CNBG_2429
Reference (intron)	Deletion (intron)	intron	Assume-silent	5	1 homoaconitase, mitochondrial	CNBG_3213
Reference (intron)	Deletion (intron)	intron	Assume-silent	5	1 pre-mRNA-splicing factor ATP-dependent RNA helicase DHX16	CNBG_3273
Reference (intron)	Deletion (intron)	intron	Assume-silent	5	1 template-activating factor I	CNBG_3842
Reference (intron)	Deletion (intron)	intron	Assume-silent	5	2 hypothetical protein	CNBG_4855,CNBG_2881
Deletion (intron)	Reference (intron)	intron	Assume-silent	5	1 hexokinase	CNBG_0168
Deletion (intron)	Reference (intron)	intron	Assume-silent	5	1 aspartate-semialdehyde dehydrogenase	CNBG_0315
Deletion (intron)	Reference (intron)	intron	Assume-silent	5	1 pre-mRNA-splicing factor ATP-dependent RNA helicase DHX16	CNBG_3273
Deletion (intron)	Reference (intron)	intron	Assume-silent	5	1 hypothetical protein	CNBG_0957
Deletion (intron)	Reference (intron)	intron	Assume-silent	5	1 vacuolar membrane protein	CNBG_9363
Reference (intron)	SNP (intron)	intron	Assume-silent	1	1 hypothetical protein	CNBG_0625
Insertion (intron)	Different Insertion (intron)	intron	Assume-silent	2	1 CDP-diacylglycerol-inositol 3-phosphatidyltransferase	CNBG_4468
Insertion (intron)	Different Insertion (intron)	intron	Assume-silent	2	1 uroporphyrinogen-III C-methyltransferase	CNBG_4729
Deletion (intron)	Different Deletion (intron)	intron	Assume-silent	2	1 ATP-dependent helicase	CNBG_3332
Deletion (intron)	Different Deletion (intron)	intron	Assume-silent	2	1 threonine ammonia-lyase, biosynthetic	CNBG_3135
Insertion (intron)	Reference (intron)	intron	Assume-silent	9	1 C2 domain-containing protein	CNBG_1394
Insertion (intron)	Reference (intron)	intron	Assume-silent	9	1 vacuolar transporter chaperone 4	CNBG_0831
Insertion (intron)	Reference (intron)	intron	Assume-silent	9	1 protein NRD1	CNBG_9072
Insertion (intron)	Reference (intron)	intron	Assume-silent	9	1 coproporphyrinogen III oxidase	CNBG_4161
Insertion (intron)	Reference (intron)	intron	Assume-silent	9	1 specific RNA polymerase II transcription factor	CNBG_9269
Insertion (intron)	Reference (intron)	intron	Assume-silent	9	1 isovaleryl-CoA dehydrogenase	CNBG_1458
Insertion (intron)	Reference (intron)	intron	Assume-silent	9	2 elongator complex protein 1	CNBG_1828,CNBG_1828
Insertion (intron)	Reference (intron)	intron	Assume-silent	9	1 hypothetical protein	CNBG_9643
Reference (intron)	Insertion (intron)	intron	Assume-silent	7	1 histone-lysine N-methyltransferase Su(var)3-9	CNBG_0598
Reference (intron)	Insertion (intron)	intron	Assume-silent	7	1 splicing factor U2AF 35 kDa subunit	CNBG_2648
Reference (intron)	Insertion (intron)	intron	Assume-silent	7	1 alpha-soluble NSF attachment protein	CNBG_2649
Reference (intron)	Insertion (intron)	intron	Assume-silent	7	4 hypothetical protein	CNBG_5893,CNBG_5308,CNBG_1569,CNBG_4457
SNP (intron)	Reference (intron)	intron	Assume-silent	1	1 hypothetical protein	CNBG_9374
